# Supplementary material for: Topoisomerases I and III inhibit R-loop formation to prevent unregulated replication in the chromosomal Ter region of Escherichia coli
Source: PLoS Genet. 2018 Sep 17;14(9):e1007668. doi: 10.1371/journal.pgen.1007668 (PMC6160223; doi:10.1371/journal.pgen.1007668)
Supplement: S1 Numerical data — Means and standard deviations calculated from these values are also shown. (XLSX) [file pgen.1007668.s006.xlsx]

## Sheet: Feuil1
Numerical data for Fig 4, Fig 6, Fig S1 and Fig S3.
Fig 4
		ydcM/lepA (ratio)
Strains	Exp. 1	Exp. 2	Exp. 3	Exp. 4	Mean	Standard deviation
RFM443	0.624	0.41	0.55	0.49	0.519	0.0907506
MM84	1.02	1.15	1.03		1.06	0.0723418
VU422	0.92	0.81	0.83		0.85	0.0585946
VU425	2.87	2.83	2.45		2.72	0.231804
VU441	1.12	0.86	1.08		1.02	0.14
VU294	0.71	0.56			0.635	0.106066
VU296	1.39	0.82	1.15		1.12	0.286182
RFM480	0.73	0.63	0.75		0.703	0.064291
VU403	0.58	0.51			0.545	0.0494975
SB265	0.62	0.52			0.57	0.0707107
VU243	0.65	0.53			0.59	0.0848528
Fig 6 a)
		qseC/lepA (ratio)
Strains	Exp. 1	Exp. 2	Exp. 3	Exp. 4	Mean	Standard deviation
RFM443	1.04	0.85			0.945	0.13435
RFM475	0.818	0.877			0.848	0.0417193
VU403	1.09	0.9			0.995	0.13435
RFM480	1.565	1.82	1.81		1.732	0.144424
VU421	2.789	2.713			2.751	0.0537401
VU422	3.434	3.249			3.3415	0.130815
VU425	3.972	3.482			3.727	0.346482
VU306	3.387	2.732			3.06	0.463155
VU333	3.506	3.784			3.645	0.196576
VU243	2.22	2.06	2.88		2.39	0.434665
VU441	1.14	0.88			1.01	0.183848
Fig 6 b)
		qseC/lepA (ratio)
Strains	Exp. 1	Exp. 2	Exp. 3	Exp. 4	Mean	Standard deviation
JB37	1.03	0.71			0.87	0.226274
JB38	1.13	0.78			0.96	0.247487
JB40	1.87	2.35	2.25		2.16	0.253246
Fig S1
		WT/dnaT18::aph (ratio)
Strains	Exp. 1	Exp. 2	Exp. 3	Exp. 4	Mean	Standard deviation
dnaT	5.979	5.657			5.818	0.227688
dnaC	0.973	1.206			1.09	0.164756
rpoD	0.678	0.683	0.87		0.744	0.109436
Fig S3
		ydcM/lepA (ratio)
Strains	Exp. 1	Exp. 2	Exp. 3	Exp. 4	Mean	Standard deviation
RFM443	1.057	1.35			1.2	0.207182
MM84	2.08	1.8			1.94	0.19799
JB04	1.33	1.32	1.15		1.27	0.10116
VU422	1.45	1.4	1.72		1.52	0.172143
VU425	3.97	3.14	5.14		4.08	1.00481
